# Supplementary material for: Exome sequencing data reanalysis of 200 hypertrophic cardiomyopathy patients: the HYPERGEN French cohort 5 years after the initial analysis
Source: Front Med (Lausanne). 2024 Oct 31;11:1480947. doi: 10.3389/fmed.2024.1480947 (PMC11565434; doi:10.3389/fmed.2024.1480947)
Supplement: Supplementary file 2 [file Table_2.XLSX]

## Sheet: MYBPC3
Chr	Start	End	Ref	Alt	Genotype	Depth	Gene.refgene	ExonicFunc.refgene	HGVS nomenclature	CADD_phred	avsnp150	MutationTaster_pred	MutationAssessor_pred	Polyphen2_HDIV_pred	Polyphen2_HVAR_pred	PROVEAN_pred	SIFT_pred	UMD Score	UMD Prediction	CLINSIG	Gnomad_Exome_AF	Gnomad_Genome_AF	GME_AF
11	47371654	47371654	G	C	het	76.0	MYBPC3	stopgain	MYBPC3:NM_000256:exon4:c.416C>G:p.(Ser139*)	35	rs730880704	A	.	.	.	.	.	100	Pathogenic	Pathogenic	.	.	.
11	47371563	47371563	A	T	het	96.0	MYBPC3	splicing	MYBPC3:NM_000256:exon4:c.505+2T>A	23.5	.	D	.	.	.	.	.	NA	NA	.	.	.	.
11	47371449	47371449	C	T	het	164.0	MYBPC3	nonsynonymous SNV	MYBPC3:NM_000256:exon5:c.530G>A:p.(Arg177His)	23.5	rs201012766	N	L	P	P	D	D	75	Pathogenic	Benign/Likely_benign	0.0008	0.0040	0.001009
11	47371432	47371432	G	T	het	160.0	MYBPC3	nonsynonymous SNV	MYBPC3:NM_000256:exon5:c.547C>A:p.(Leu183Ile)	24.3	.	D	M	D	D	N	T	66	Probably pathogenic	.	.	.	.
11	47371414	47371414	C	T	het	98.0	MYBPC3	nonsynonymous SNV	MYBPC3:NM_000256:exon5:c.565G>A:p.(Val189Ile)	20.0	rs11570052	D	L	B	B	N	T	51	Probable polymorphism	Benign/Likely_benign	0.0026	0.0014	0.011581
11	47371366	47371366	G	A	het	108.0	MYBPC3	stopgain	MYBPC3:NM_000256:exon5:c.613C>T:p.(Gln205*)	36	rs397516061	A	.	.	.	.	.	100	Pathogenic	Pathogenic	.	.	.
11	47371330	47371330	T	C	het	47.0	MYBPC3	nonsynonymous SNV	MYBPC3:NM_000256:exon5:c.649A>G:p.(Ser217Gly)	14.62	rs138753870	D	L	P	P	D	D	78	Pathogenic	Benign/Likely_benign	0.0019	0.0004	0.002520
11	47370035	47370035	G	A	het	294.0	MYBPC3	nonsynonymous SNV	MYBPC3:NM_000256:exon6:c.712C>T:p.(Arg238Cys)	33	rs771143409	D	M	D	D	D	D	96	Pathogenic	.	1.615e-05	.	.
11	47369975	47369975	C	T	het	219.0	MYBPC3	nonsynonymous SNV	MYBPC3:NM_000256:exon6:c.772G>A:p.(Glu258Lys)	28.8	rs397516074	D	M	P	B	N	D	100	Pathogenic	Pathogenic/Likely_pathogenic	1.656e-05	6.372e-05	.
11	47369212	47369212	G	C	het	84.0	MYBPC3	nonsynonymous SNV	MYBPC3:NM_000256:exon8:c.841C>G:p.(Arg281Gly)	23.4	.	N	L	B	B	N	D	96	Pathogenic	.	5.337e-06	.	.
11	47368190	47368191	AA	-	het	24.0	MYBPC3	frameshift deletion	MYBPC3:NM_000256:exon11:c.913_914del:p.(Phe305ProfsTer27)	.	rs397516080	.	.	.	.	.	.	NA	NA	Pathogenic/Likely_pathogenic	.	.	.
11	47367887	47367887	C	T	het	83.0	MYBPC3	nonsynonymous SNV	MYBPC3:NM_000256:exon12:c.961G>A:p.(Val321Met)	26.5	rs200119454	D	M	D	P	N	D	66	Probably pathogenic	Uncertain_significance	0.0003	0.0002	.
11	47367871	47367871	C	T	het	178.0	MYBPC3	nonsynonymous SNV	MYBPC3:NM_000256:exon12:c.977G>A:p.(Arg326Gln)	24.0	rs34580776	D	M	B	B	N	D	72	Probably pathogenic	Benign/Likely_benign	0.0041	0.0067	0.003021
11	47367827	47367827	C	T	het	91.0	MYBPC3	nonsynonymous SNV	MYBPC3:NM_000256:exon12:c.1021G>A:p.(Gly341Ser)	34	rs397515881	D	M	D	D	D	D	75	Pathogenic	Uncertain_significance	5.228e-05	3.185e-05	.
11	47365122	47365122	G	A	het	85.0	MYBPC3	nonsynonymous SNV	MYBPC3:NM_000256:exon13:c.1144C>T:p.(Arg382Trp)	34	rs11570076	N	M	D	D	D	D	84	Pathogenic	Benign/Likely_benign	0.0030	0.0138	0.005539
11	47364613	47364613	A	-	het	260.0	MYBPC3	frameshift deletion	MYBPC3:NM_000256:exon14:c.1310delT:p.(Val437GlyfsTer13)	.	rs397515896	.	.	.	.	.	.	NA	NA	Pathogenic	.	.	.
11	47364570	47364570	A	G	het	183.0	MYBPC3	splicing	MYBPC3:NM_000256:exon14:c.1351+2T>C	23.1	rs397515897	D	.	.	.	.	.	NA	NA	Pathogenic	.	.	.
11	47364270	47364270	G	C	het	159.0	MYBPC3	nonsynonymous SNV	MYBPC3:NM_000256:exon16:c.1483C>G:p.(Arg495Gly)	25.4	rs397515905	D	M	P	P	D	D	100	Pathogenic	Pathogenic/Likely_pathogenic	4.013e-06	.	.
11	47364269	47364269	C	T	het	249.0	MYBPC3	nonsynonymous SNV	MYBPC3:NM_000256:exon16:c.1484G>A:p.(Arg495Gln)	30	rs200411226	D	L	D	P	N	T	90	Pathogenic	Pathogenic/Likely_pathogenic	2.408e-05	.	.
11	47364249	47364249	G	A	het	223.0	MYBPC3	nonsynonymous SNV	MYBPC3:NM_000256:exon16:c.1504C>T:p.(Arg502Trp)	34	rs375882485	D	H	P	P	D	D	93	Pathogenic	Conflicting_interpretations_of_pathogenicity	4.012e-05	9.557e-05	.
11	47364125	47364125	T	A	het	35.0	MYBPC3	splicing	MYBPC3:NM_000256:exon16:c.1624+4A>T	.	rs397515916	.	.	.	.	.	.	NA	NA	Pathogenic/Likely_pathogenic	1.334e-05	.	.
11	47363648	47363648	C	T	hom	214.0	MYBPC3	nonsynonymous SNV	MYBPC3:NM_000256:exon17:c.1684G>A:p.(Ala562Thr)	31	rs397515919	D	M	P	P	D	D	87	Pathogenic	Uncertain_significance	.	.	.
11	47363542	47363542	C	T	het	105.0	MYBPC3	nonsynonymous SNV	MYBPC3:NM_000256:exon17:c.1790G>A:p.(Arg597Gln)	35	rs727503195	D	M	D	D	D	D	100	Pathogenic	Conflicting_interpretations_of_pathogenicity	2.996e-05	.	.
11	47362755	47362755	C	T	het	98.0	MYBPC3	nonsynonymous SNV	MYBPC3:NM_000256:exon18:c.1831G>A:p.(Glu611Lys)	35	rs730880555	D	M	P	P	D	D	78	Pathogenic	Conflicting_interpretations_of_pathogenicity	1.34e-05	9.561e-05	.
11	47361343	47361343	T	C	het	103.0	MYBPC3	splicing	MYBPC3:NM_000256:exon20:c.1928-2A>G	23.8	rs397515937	D	.	.	.	.	.	NA	NA	Pathogenic	.	.	.
11	47360120	47360120	-	A	het	145.0	MYBPC3	frameshift insertion	MYBPC3:NM_000256:exon22:c.2258dupT:p.(Lys754GlufsTer79)	.	rs774521272	.	.	.	.	.	.	NA	NA	Pathogenic	8.025e-06	.	.
11	47360071	47360071	C	T	het	231.0	MYBPC3	nonsynonymous SNV	MYBPC3:NM_000256:exon22:c.2308G>A:p.(Asp770Asn)	34	rs36211723	D	M	P	P	D	D	100	Pathogenic	Pathogenic/Likely_pathogenic	1.606e-05	.	.
11	47359280	47359280	-	C	het	259.0	MYBPC3	frameshift insertion	MYBPC3:NM_000256:exon23:c.2373dupG:p.(Trp792ValfsTer41)	.	rs397515963	.	.	.	.	.	.	NA	NA	Pathogenic	1.744e-05	.	.
11	47359115	47359115	C	T	het	294.0	MYBPC3	nonsynonymous SNV	MYBPC3:NM_000256:exon24:c.2429G>A:p.(Arg810His)	35	rs375675796	D	M	D	D	D	D	87	Pathogenic	Conflicting_interpretations_of_pathogenicity	4.816e-05	.	.
11	47359046	47359046	G	A	het	189.0	MYBPC3	nonsynonymous SNV	MYBPC3:NM_000256:exon24:c.2498C>T:p.(Ala833Val)	26.9	rs3729952	D	N	D	D	D	T	81	Pathogenic	Benign/Likely_benign	0.0020	0.0071	0.002014
11	47356671	47356671	G	A	het	107.0	MYBPC3	stopgain	MYBPC3:NM_000256:exon26:c.2827C>T:p.(Arg943*)	43	rs387907267	A	.	.	.	.	.	100	Pathogenic	Pathogenic	1.214e-05	.	.
11	47356633	47356634	AG	-	het	133.0	MYBPC3	frameshift deletion	MYBPC3:NM_000256:exon26:c.2864_2865del:p.(Pro955ArgfsTer95)	.	rs397515990	.	.	.	.	.	.	NA	NA	Pathogenic/Likely_pathogenic	0	3.187e-05	.
11	47356593	47356593	G	A	het	133.0	MYBPC3	stopgain	MYBPC3:NM_000256:exon26:c.2905C>T:p.(Gln969*)	38	rs397515992	A	.	.	.	.	.	100	Pathogenic	Pathogenic	.	.	.
11	47355233	47355233	C	G	het	161.0	MYBPC3	nonsynonymous SNV	MYBPC3:NM_000256:exon28:c.3065G>C:p.(Arg1022Pro)	34	rs397516000	D	M	D	D	D	D	81	Pathogenic	Conflicting_interpretations_of_pathogenicity	2.432e-05	3.186e-05	.
11	47355117	47355117	G	A	het	188.0	MYBPC3	stopgain	MYBPC3:NM_000256:exon28:c.3181C>T:p.(Gln1061*)	39	rs397516005	A	.	.	.	.	.	100	Pathogenic	Pathogenic	8.355e-06	6.37e-05	.
11	47354463	47354463	A	G	het	155.0	MYBPC3	nonsynonymous SNV	MYBPC3:NM_000256:exon30:c.3392T>C:p.(Ile1131Thr)	22.5	rs370890951	D	L	B	P	D	D	93	Pathogenic	Likely_benign	0.0008	0.0011	.
11	47354442	47354442	C	T	het	71.0	MYBPC3	nonsynonymous SNV	MYBPC3:NM_000256:exon30:c.3413G>A:p.(Arg1138His)	35	rs187705120	D	H	D	D	D	D	81	Pathogenic	Conflicting_interpretations_of_pathogenicity	0.0011	0.0012	.
11	47354139	47354139	C	-	het	130.0	MYBPC3	frameshift deletion	MYBPC3:NM_000256:exon31:c.3605delG:p.(Cys1202Leufs*35)	.	.	.	.	.	.	.	.	NA	NA	.	.	.	.
11	47353800	47353800	A	G	het	109.0	MYBPC3	nonsynonymous SNV	MYBPC3:NM_000256:exon32:c.3637T>C:p.(Ser1213Pro)	25.3	.	D	M	P	P	N	D	75	Pathogenic	.	.	.	.
11	47353705	47353705	G	T	het	108.0	MYBPC3	stopgain	MYBPC3:NM_000256:exon32:c.3732C>A:p.(Cys1244*)	38	rs730880600	A	.	.	.	.	.	100	Pathogenic	Pathogenic	.	.	.

## Sheet: MYH7
Chr	Start	End	Ref	Alt	Genotype	Depth	Gene.refgene	ExonicFunc.refgene	AAChange.refgene	CADD_phred	avsnp150	MutationTaster_pred	MutationAssessor_pred	Polyphen2_HDIV_pred	Polyphen2_HVAR_pred	PROVEAN_pred	SIFT_pred	UMD Score	UMD Prediction	CLINSIG	Gnomad_Exome_AF	Gnomad_Genome_AF
14	23900831	23900831	T	C	het	126.0	MYH7	nonsynonymous SNV	MYH7:NM_000257:exon8:c.695A>G:p.(Asn232Ser)	24.8	.	D	H	B	B	D	D	81	Pathogenic	.	.	.
14	23900675	23900675	T	A	het	193.0	MYH7	nonsynonymous SNV	MYH7:NM_000257:exon9:c.748A>T:p.(Ile250Phe)	25.4	rs397516268	D	H	D	D	D	D	87	Pathogenic	Likely_pathogenic	.	.
14	23898214	23898214	G	A	het	90.0	MYH7	nonsynonymous SNV	MYH7:NM_000257:exon14:c.1357C>T:p.(Arg453Cys)	33	rs121913625	D	M	D	D	D	D	96	Pathogenic	Pathogenic	.	.
14	23896042	23896042	C	T	het	108.0	MYH7	nonsynonymous SNV	MYH7:NM_000257:exon18:c.1988G>A:p.(Arg663His)	27.8	rs371898076	D	L	P	P	D	D	78	Pathogenic	Pathogenic	7.953e-06	6.377e-05
14	23895255	23895255	G	A	het	96.0	MYH7	nonsynonymous SNV	MYH7:NM_000257:exon19:c.2080C>T:p.(Arg694Cys)	34	rs727504240	D	H	D	D	D	D	96	Pathogenic	Conflicting_interpretations_of_pathogenicity	1.989e-05	.
14	23895179	23895179	C	T	het	39.0	MYH7	nonsynonymous SNV	MYH7:NM_000257:exon19:c.2156G>A:p.(Arg719Gln)	34	rs121913641	A	L	P	B	N	D	81	Pathogenic	Pathogenic	.	.
14	23894983	23894983	A	G	het	46.0	MYH7	nonsynonymous SNV	MYH7:NM_000257:exon20:c.2207T>C:p.(Ile736Thr)	24.7	rs727503261	D	L	D	D	D	D	93	Pathogenic	Pathogenic	.	.
14	23894969	23894969	C	G	het	79.0	MYH7	nonsynonymous SNV	MYH7:NM_000257:exon20:c.2221G>C:p.(Gly741Arg)	33	rs121913632	A	L	D	D	D	D	99	Pathogenic	Pathogenic	.	.
14	23894612	23894612	C	T	het	139.0	MYH7	nonsynonymous SNV	MYH7:NM_000257:exon21:c.2302G>A:p.(Gly768Arg)	35	rs727503260	D	M	D	D	D	D	100	Pathogenic	Pathogenic/Likely_pathogenic	.	.
14	23894555	23894555	G	A	het	100.0	MYH7	nonsynonymous SNV	MYH7:NM_000257:exon21:c.2359C>T:p.(Arg787Cys)	22.7	rs145677314	N	M	D	P	D	T	96	Pathogenic	Uncertain_significance	5.567e-05	0.0001
14	23894525	23894525	C	T	het	110.0	MYH7	nonsynonymous SNV	MYH7:NM_000257:exon21:c.2389G>A:p.(Ala797Thr)	20.5	rs3218716	N	L	B	B	N	D	39	Polymorphism	Pathogenic/Likely_pathogenic	2.386e-05	.
14	23894051	23894051	C	T	het	216.0	MYH7	nonsynonymous SNV	MYH7:NM_000257:exon22:c.2606G>A:p.(Arg869His)	34	rs202141173	D	M	D	D	D	D	69	Probably pathogenic	Conflicting_interpretations_of_pathogenicity	2.386e-05	.
14	23889225	23889225	G	C	het	116.0	MYH7	nonsynonymous SNV	MYH7:NM_000257:exon27:c.3555C>G:p.(His1185Gln)	24.0	.	D	H	P	P	D	D	72	Probably pathogenic	.	.	.
14	23886084	23886084	T	C	het	28.0	MYH7	nonsynonymous SNV	MYH7:NM_000257:exon33:c.4637A>G:p.(Glu1546Gly)	29.3	.	D	H	D	D	D	D	100	Pathogenic	.	.	.
14	23884860	23884860	C	T	het	64.0	MYH7	nonsynonymous SNV	MYH7:NM_000257:exon35:c.5135G>A:p.(Arg1712Gln)	28.3	rs193922390	D	M	D	D	D	D	72	Probably pathogenic	Likely_pathogenic	1.992e-05	3.185e-05
14	23884278	23884278	C	T	het	319.0	MYH7	nonsynonymous SNV	MYH7:NM_000257:exon37:c.5485G>A:p.(Glu1829Lys)	27.9	rs143562243	D	H	D	D	D	D	66	Probably pathogenic	.	1.594e-05	.

## Sheet: SVIL
Chr	Start	End	Ref	Alt	Genotype	Depth	Gene.refgene	ExonicFunc.refgene	AAChange.refgene	CADD_phred	avsnp150	MutationTaster_pred	MutationAssessor_pred	Polyphen2_HDIV_pred	Polyphen2_HVAR_pred	PROVEAN_pred	SIFT_pred	UMD Score	UMD Prediction	CLINSIG	Gnomad_Exome_AF	Gnomad_Genome_AF	GME_AF
10	29839710	29839710	G	A	het	97.0	SVIL	nonsynonymous SNV	SVIL:NM_021738:exon6:c.643C>T:p.(Arg215Trp)	26.2	rs74132329	N	L	D	B	N	D	15	Polymorphism	.	0.0025	0.0105	.
10	29824955	29824955	C	T	het	83.0	SVIL	nonsynonymous SNV	SVIL:NM_021738:exon7:c.871G>A:p.(Glu291Lys)	30	rs372012664	D	M	D	B	N	D	78	Pathogenic	.	3.976e-05	6.371e-05	.
10	29822358	29822358	T	C	het	145.0	SVIL	nonsynonymous SNV	SVIL:NM_021738:exon8:c.938A>G:p.(Glu313Gly)	25.7	rs138539716	D	M	D	D	D	D	74	Probably pathogenic	.	0.0047	0.0012	0.009567
10	29782306	29782306	C	T	het	167.0	SVIL	nonsynonymous SNV	SVIL:NM_021738:exon21:c.3856G>A:p.(Glu1286Lys)	27.6	rs145704372	D	L	P	P	N	T	72	Probably pathogenic	.	0.0003	.	.
10	29777637	29777637	C	G	het	62.0	SVIL	nonsynonymous SNV	SVIL:NM_021738:exon23:c.4241G>C:p.(Ser1414Thr)	29.6	rs144661370	D	M	D	D	D	D	47	Polymorphism	.	0.0015	0.0032	0.008056
10	29776108	29776108	A	G	het	174.0	SVIL	nonsynonymous SNV	SVIL:NM_021738:exon24:c.4469T>C:p.(Val1490Ala)	29.2	rs899379947	D	L	P	P	D	D	75	Pathogenic	.	2.388e-05	3.186e-05	.
10	29775485	29775485	G	T	het	111.0	SVIL	nonsynonymous SNV	SVIL:NM_021738:exon25:c.4487C>A:p.(Ala1496Asp)	32	.	D	H	D	D	D	D	93	Pathogenic	.	.	.	.
10	29773651	29773651	G	C	het	247.0	SVIL	nonsynonymous SNV	SVIL:NM_021738:exon27:c.4889C>G:p.(Thr1630Ser)	22.7	rs28451028	D	L	B	B	N	T	45	Polymorphism	.	0.0033	0.0118	0.014602
10	29760093	29760093	C	T	het	70.0	SVIL	nonsynonymous SNV	SVIL:NM_021738:exon31:c.5609G>A:p.(Arg1870Gln)	35	rs762138005	D	M	D	D	D	D	84	Pathogenic	.	7.994e-06	3.185e-05	.
10	29756769	29756769	T	C	het	186.0	SVIL	nonsynonymous SNV	SVIL:NM_021738:exon33:c.5879A>G:p.(Lys1960Arg)	19.00	.	D	L	B	B	N	T	63	Probable polymorphism	.	3.976e-06	.	.

## Sheet: FLNC
Chr	Start	End	Ref	Alt	Genotype	Depth	Gene.refgene	ExonicFunc.refgene	AAChange.refgene	CADD_phred	avsnp150	MutationTaster_pred	MutationAssessor_pred	Polyphen2_HDIV_pred	Polyphen2_HVAR_pred	PROVEAN_pred	SIFT_pred	UMD Score	UMD Prediction	CLINSIG	Gnomad_Exome_AF	Gnomad_Genome_AF	GME_AF
7	128477590	128477590	G	A	het	545.0	FLNC	nonsynonymous SNV	FLNC:NM_001458:exon4:c.838G>A:p.(Ala280Thr)	34	rs778751919	D	H	D	D	D	D	87	Pathogenic	.	2.004e-05	.	.
7	128481578	128481578	A	C	het	251.0	FLNC	nonsynonymous SNV	FLNC:NM_001458:exon13:c.2078A>C:p.(Asp693Ala)	28.9	rs34972246	D	M	D	D	D	D	68	Probably pathogenic	Benign	0.0035	0.0032	.
7	128486412	128486412	G	A	het	149.0	FLNC	nonsynonymous SNV	FLNC:NM_001458:exon23:c.4022G>A:p.(Arg1341Gln)	27.5	rs149641783	D	D	L	D	P	N	78	Pathogenic	Conflicting_interpretations_of_pathogenicity	0.0010	0.0001	0.010574
7	128488872	128488872	C	G	het	112.0	FLNC	nonsynonymous SNV	FLNC:NM_001458:exon28:c.4763C>G:p.(Ala1588Gly)	27.5	rs148545460	D	L	D	D	D	D	75	Pathogenic	Uncertain_significance	0.0002	0.0002	.
7	128488980	128488980	C	T	het	80.0	FLNC	nonsynonymous SNV	FLNC:NM_001458:exon28:c.4871C>T:p.(Ser1624Leu)	34	rs879255639	D	H	D	D	D	D	90	Pathogenic	Pathogenic	.	3.189e-05	.
7	128489588	128489588	C	T	het	99.0	FLNC	nonsynonymous SNV	FLNC:NM_001458:exon30:c.5155C>T:p.(Arg1719Cys)	34	rs773260834	D	M	D	D	D	D	99	Pathogenic	Uncertain_significance	8.022e-06	.	.
7	128491324	128491324	C	T	het	127.0	FLNC	nonsynonymous SNV	FLNC:NM_001458:exon34:c.5578C>T:p.(Arg1860Cys)	34	rs181067717	D	L	D	P	N	D	74	Probably pathogenic	Benign/Likely_benign	0.0054	0.0040	0.002014
7	128493631	128493631	G	T	het	96.0	FLNC	nonsynonymous SNV	FLNC:NM_001458:exon38:c.6317G>T:p.(Gly2106Val)	28.6	.	D	H	D	D	D	D	90	Pathogenic	.	.	.	.
7	128493636	128493636	T	A	het	139.0	FLNC	nonsynonymous SNV	FLNC:NM_001458:exon38:c.6322T>A:p.(Tyr2108Asn)	28.6	.	D	H	D	D	D	D	93	Pathogenic	.	.	.	.
7	128494138	128494138	G	A	het	194.0	FLNC	nonsynonymous SNV	FLNC:NM_001458:exon40:c.6595G>A:p.(Gly2199Arg)	23.3	rs368977589	D	N	D	D	N	D	100	Pathogenic	Uncertain_significance	3.239e-05	.	.
7	128494922	128494922	G	A	het	228.0	FLNC	nonsynonymous SNV	FLNC:NM_001458:exon42:c.7091G>A:p.(Arg2364His)	25.7	rs201672146	D	D	L	D	D	D	81	Pathogenic	Benign/Likely_benign	0.0018	0.0013	0.000504
7	128498190	128498190	A	C	het	232.0	FLNC	nonsynonymous SNV	FLNC:NM_001458:exon47:c.7909A>C:p.(Lys2637Gln)	20.9	rs767794768	D	D	M	B	B	D	31	Polymorphism	.	6.479e-05	.	.

## Sheet: TRIM63
Chr	Start	End	Ref	Alt	Genotype	Depth	Gene.refgene	ExonicFunc.refgene	AAChange.refgene/ HGVS nomenclature	CADD_phred	avsnp150	MutationTaster_pred	MutationAssessor_pred	Polyphen2_HDIV_pred	Polyphen2_HVAR_pred	PROVEAN_pred	SIFT_pred	SiPhy_29way_logOdds	UMD Score	UMD Prediction	CLINSIG	Gnomad_Exome_AF	Gnomad_Genome_AF	phyloP20way_mammalian	GME_AF
1	26393918	26393918	C	T	het	135.0	TRIM63	nonsynonymous SNV	TRIM63:NM_032588:exon1:c.68G>A:p.(Cys23Tyr)	31	rs754874432	D	M	D	D	D	D	19.352	93	Pathogenic	.	3.182e-05	.	0.935	0.000504
1	26393918	26393918	C	T	hom	136.0	TRIM63	nonsynonymous SNV	TRIM63:NM_032588:exon1:c.68G>A:p.(Cys23Tyr)	31	rs754874432	D	M	D	D	D	D	19.352	93	Pathogenic	.	3.182e-05	.	0.935	0.000504
1	26392867	26392867	C	T	hom	80.0	TRIM63	nonsynonymous SNV	TRIM63:NM_032588:exon2:c.224G>A:p.(Cys75Tyr)	31	rs200811483	D	H	D	D	D	D	19.314	93	Pathogenic	Uncertain_significance	0.0001	6.371e-05	0.852	0.001007
1	26392867	26392867	C	T	het	92.0	TRIM63	nonsynonymous SNV	TRIM63:NM_032588:exon2:c.224G>A:p.(Cys75Tyr)	31	rs200811483	D	H	D	D	D	D	19.314	93	Pathogenic	Uncertain_significance	0.0001	6.371e-05	0.852	0.001007
1	26392867	26392867	C	T	het	118.0	TRIM63	nonsynonymous SNV	TRIM63:NM_032588:exon2:c.224G>A:p.(Cys75Tyr)	31	rs200811483	D	H	D	D	D	D	19.314	93	Pathogenic	Uncertain_significance	0.0001	6.371e-05	0.852	0.001007
1	26384973	26384973	G	A	hom	175.0	TRIM63	stopgain	TRIM63:NM_032588:exon5:c.739C>T:p.(Gln247*)	38	rs148395034	A	.	.	.	.	.	9.358	100	Pathogenic	Conflicting_interpretations_of_pathogenicity	0.0007	0.0005	0.953	0.000504
1	26384973	26384973	G	A	het	194.0	TRIM63	stopgain	TRIM63:NM_032588:exon5:c.739C>T:p.(Gln247*)	38	rs148395034	A	.	.	.	.	.	9.358	100	Pathogenic	Conflicting_interpretations_of_pathogenicity	0.0007	0.0005	0.953	0.000504
1	26384973	26384973	G	A	het	210.0	TRIM63	stopgain	TRIM63:NM_032588:exon5:c.739C>T:p.(Gln247*)	38	rs148395034	A	.	.	.	.	.	9.358	100	Pathogenic	Conflicting_interpretations_of_pathogenicity	0.0007	0.0005	0.953	0.000504
1	26384931	26384931	C	A	het	92.0	TRIM63	stopgain	TRIM63:NM_032588:exon5:c.781G>T:p.(Glu261*)	40	rs149312738	A	.	.	.	.	.	14.594	100	Pathogenic	.	1.194e-05	3.186e-05	0.790	.
1	26384927	26384927	G	A	het	145.0	TRIM63	nonsynonymous SNV	TRIM63:NM_032588:exon5:c.785C>T:p.(Thr262Ile)	25.6	rs889710255	D	M	P	B	D	D	13.910	90	Pathogenic	.	3.982e-06	.	0.883	.
1	26384907	26384907	C	T	het	56.0	TRIM63	nonsynonymous SNV	TRIM63:NM_032588:exon5:c.805G>A:p.(Glu269Lys)	26.4	rs61749355	D	M	D	P	D	D	14.594	44	Polymorphism	.	0.0031	0.0033	0.790	.
1	26383708	26383708	A	G	het	155.0	TRIM63	nonsynonymous SNV	TRIM63:NM_032588:exon7:c.965T>C:p.(Ile322Thr)	23.6	rs368532655	D	M	P	P	D	D	15.890	100	Pathogenic	.	1.989e-05	.	1.199	.
	Étiquettes de lignes	nonsynonymous SNV	stopgain	Total général
	het	6	3	9
	hom	2	1	3
	Total général	8	4	12

## Sheet: FHOD3
Chr	Start	End	Ref	Alt	Genotype	Depth	Gene.refgene	ExonicFunc.refgene	AAChange.refgene	CADD_phred	avsnp150	MutationTaster_pred	MutationAssessor_pred	Polyphen2_HDIV_pred	Polyphen2_HVAR_pred	PROVEAN_pred	SIFT_pred	UMD Score	UMD Prediction	CLINSIG	Gnomad_Exome_AF	Gnomad_Genome_AF	GME_AF
18	33877878	33877878	G	C	het	554.0	FHOD3	nonsynonymous SNV	FHOD3:NM_001281740:exon1:c.80G>C:p.(Arg27Pro)	33	rs755501978	D	M	D	D	D	D	84	Pathogenic	.	0.0002	0.0002	0.000516
18	34156433	34156433	G	T	het	140.0	FHOD3	nonsynonymous SNV	FHOD3:NM_001281740:exon6:c.531G>T:p.(Leu177Phe)	26.8	rs781645381	D	M	D	D	D	D	75	Pathogenic	.	.	.	.
18	34232892	34232892	G	A	het	76.0	FHOD3	nonsynonymous SNV	FHOD3:NM_001281740:exon12:c.1646G>A:p.(Ser549Asn)	21.1	.	D	.	.	.	.	.	100	Pathogenic	.	.	.	.
18	34261473	34261473	G	A	het	112.0	FHOD3	nonsynonymous SNV	FHOD3:NM_001281740:exon15:c.1910G>A:p.(Arg637Gln)	31	rs151313792	D	M	D	D	N	D	56	Probable polymorphism	.	0.0017	0.0016	.
18	34261475	34261475	C	T	het	102.0	FHOD3	nonsynonymous SNV	FHOD3:NM_001281740:exon15:c.1912C>T:p.(Arg638Trp)	35	rs141148037	D	M	D	D	D	D	96	Pathogenic	.	0.0004	0.0005	.
18	34273209	34273209	G	A	het	88.0	FHOD3	nonsynonymous SNV	FHOD3:NM_001281740:exon17:c.2059G>A:p.(Glu687Lys)	24.8	rs778872098	D	M	D	D	D	D	66	Probably pathogenic	.	7.986e-06	.	.
18	34349311	34349311	G	A	het	110.0	FHOD3	nonsynonymous SNV	FHOD3:NM_001281740:exon28:c.4708G>A:p.(Val1570Ile)	33	rs201824593	D	M	D	D	N	D	63	Probable polymorphism	.	0.0008	6.369e-05	0.002518

## Sheet: MYH6
Chr	Start	End	Ref	Alt	Genotype	Depth	Gene.refgene	ExonicFunc.refgene	AAChange.refgene	CADD_phred	avsnp150	MutationTaster_pred	MutationAssessor_pred	Polyphen2_HDIV_pred	Polyphen2_HVAR_pred	PROVEAN_pred	SIFT_pred	UMD Score	UMD Prediction	CLINSIG	Gnomad_Exome_AF	Gnomad_Genome_AF	GME_AF
14	23872624	23872624	C	A	het	155.0	MYH6	nonsynonymous SNV	MYH6:NM_002471:exon10:c.831G>T:p.(Gln277His)	21.9	rs140660481	T	M	B	B	D	D	84	Pathogenic	Conflicting_interpretations_of_pathogenicity	0.0004	0.0001	0.002014
14	23863383	23863383	C	T	het	232.0	MYH6	nonsynonymous SNV	MYH6:NM_002471:exon21:c.2579G>A:p.(Arg860His)	24.9	rs115845031	T	L	B	B	N	D	41	Polymorphism	Benign	0.0014	0.0047	0.002518
14	23863009	23863009	C	T	het	77.0	MYH6	nonsynonymous SNV	MYH6:NM_002471:exon22:c.2794G>A:p.(Glu932Lys)	34	.	D	H	D	D	D	D	78	Pathogenic	.	.	.	.
14	23862646	23862646	C	A	het	214.0	MYH6	nonsynonymous SNV	MYH6:NM_002471:exon23:c.3010G>T:p.(Ala1004Ser)	22.9	rs143978652	T	M	B	B	N	D	81	Pathogenic	Conflicting_interpretations_of_pathogenicity	0.0009	0.0013	0.000504
14	23858697	23858697	C	G	het	56.0	MYH6	nonsynonymous SNV	MYH6:NM_002471:exon28:c.3883G>C:p.(Glu1295Gln)	29.1	rs34935550	D	M	D	D	N	D	28	Polymorphism	Benign/Likely_benign	0.0033	0.0022	0.002518
14	23856811	23856811	T	C	het	50.0	MYH6	nonsynonymous SNV	MYH6:NM_002471:exon32:c.4577A>G:p.(His1526Arg)	25.5	.	D	M	D	D	D	D	84	Pathogenic	.	.	.	.
14	23856793	23856793	C	A	het	52.0	MYH6	nonsynonymous SNV	MYH6:NM_002471:exon32:c.4595G>T:p.(Arg1532Leu)	34	rs34330111	D	L	D	D	D	D	93	Pathogenic	Conflicting_interpretations_of_pathogenicity	0.0002	0.0009	.

## Sheet: MYPN
Chr	Start	End	Ref	Alt	Genotype	Depth	Gene.refgene	ExonicFunc.refgene	AAChange.refgene	CADD_phred	avsnp150	MutationTaster_pred	MutationAssessor_pred	Polyphen2_HDIV_pred	Polyphen2_HVAR_pred	PROVEAN_pred	SIFT_pred	UMD Score	UMD Prediction	CLINSIG	Gnomad_Exome_AF	Gnomad_Genome_AF	GME_AF
10	69881773	69881773	A	G	het	126.0	MYPN	nonsynonymous SNV	MYPN:NM_032578:exon2:c.578A>G:p.(Gln193Arg)	23.0	rs573684358	D	M	P	P	N	D	57	Probable polymorphism	Uncertain_significance	0.0002	.	.
10	69959174	69959174	C	T	het	59.0	MYPN	nonsynonymous SNV	MYPN:NM_032578:exon17:c.3335C>T:p.(Pro1112Leu)	27.3	rs71534278	D	L	D	D	D	T	62	Probable polymorphism	Conflicting_interpretations_of_pathogenicity	0.0032	0.0021	0.016129
10	69959260	69959260	G	A	het	143.0	MYPN	nonsynonymous SNV	MYPN:NM_032578:exon17:c.3421G>A:p.(Ala1141Thr)	27.7	rs150404143	D	N	D	D	D	T	50	Probable polymorphism	Benign	0.0009	0.0025	.
10	69961715	69961715	A	G	het	79.0	MYPN	nonsynonymous SNV	MYPN:NM_032578:exon18:c.3623A>G:p.(Asp1208Gly)	29.7	.	D	L	D	D	D	T	93	Pathogenic	.	.	.	.

## Sheet: ACTN2
Chr	Start	End	Ref	Alt	Genotype	Depth	Gene.refgene	ExonicFunc.refgene	AAChange.refgene	CADD_phred	avsnp150	MutationTaster_pred	MutationAssessor_pred	Polyphen2_HDIV_pred	Polyphen2_HVAR_pred	PROVEAN_pred	SIFT_pred	UMD Score	UMD Prediction	CLINSIG	Gnomad_Exome_AF	Gnomad_Genome_AF	GME_AF
1	236902765	236902765	C	T	het	163.0	ACTN2	nonsynonymous SNV	ACTN2:NM_001103:exon10:c.1040C>T:p.(Thr347Met)	33	rs727504590	D	H	D	D	D	D	90	Pathogenic	Conflicting_interpretations_of_pathogenicity	0.0001	0.0001	.
1	236907982	236907982	C	T	het	127.0	ACTN2	nonsynonymous SNV	ACTN2:NM_001103:exon12:c.1312C>T:p.(Arg438Trp)	34	rs563171274	D	M	D	D	D	D	100	Pathogenic	Uncertain_significance	1.194e-05	.	.
1	236908042	236908042	G	A	het	127.0	ACTN2	nonsynonymous SNV	ACTN2:NM_001103:exon12:c.1372G>A:p.(Val458Met)	33	rs895000018	D	M	D	D	D	D	75	Pathogenic	.	3.985e-06	.	.
1	236918426	236918426	G	C	het	84.0	ACTN2	nonsynonymous SNV	ACTN2:NM_001103:exon17:c.2082G>C:p.(Lys694Asn)	24.7	rs748034053	D	L	D	P	N	D	87	Pathogenic	Uncertain_significance	3.181e-05	3.186e-05	0.000504
1	236925786	236925786	G	A	het	122.0	ACTN2	nonsynonymous SNV	ACTN2:NM_001103:exon21:c.2552G>A:p.(Arg851His)	34	rs201335965	D	M	D	D	D	D	78	Pathogenic	Uncertain_significance	4.778e-05	3.185e-05	.

## Sheet: ALPK3
Chr	Start	End	Ref	Alt	Genotype	Depth	Func.refgene	Gene.refgene	ExonicFunc.refgene	AAChange.refgene/HGVS nomenclature	CADD_phred	avsnp150	MutationTaster_pred	MutationAssessor_pred	Polyphen2_HDIV_pred	Polyphen2_HVAR_pred	PROVEAN_pred	SIFT_pred	UMD Score	UMD Prediction	CLINSIG	Gnomad_Exome_AF	Gnomad_Genome_AF	GME_AF
15	85402615	85402615	G	A	het	132.0	exonic;splicing	ALPK3	nonsynonymous SNV	ALPK3:NM_020778:exon7:c.4565G>A:p.(Gly1522Asp)	24.4	.	N	N	P	B	N	D	66	Probably pathogenic	.	.	.	.
15	85402497	85402497	C	T	het	98.0	exonic	ALPK3	nonsynonymous SNV	ALPK3:NM_020778:exon7:c.4447C>T:p.(Arg1483Trp)	34	rs370816513	D	M	D	D	D	D	93	Pathogenic	.	2.784e-05	.	.
15	85411683	85411683	G	A	het	59.0	exonic	ALPK3	nonsynonymous SNV	ALPK3:NM_020778:exon14:c.5720G>A:p.(Arg1907Gln)	32	rs116585466	N	M	D	P	N	D	60	Probable polymorphism	.	0.0001	0.0004	.
15	85383394	85383394	A	G	het	152.0	exonic	ALPK3	nonsynonymous SNV	ALPK3:NM_020778:exon5:c.1490A>G:p.(Tyr497Cys)	25.6	rs116077141	D	M	D	D	D	D	65	Probably pathogenic	Benign	0.0010	0.0035	0.000504

[truncated: 10 more sheets: CSRP3, MYL3, MYLK2, TNNT2, VCL, NEXN, CAV3, TCAP, MYL2, JPH2]
